# Supplementary material for: A longitudinal study of the effect of temperature modification in full-scale anaerobic digesters – dataset combining 16S rDNA gene sequencing, metagenomics, and metabolomics data
Source: Data Brief. 2022 Feb 18;41:107960. doi: 10.1016/j.dib.2022.107960 (PMC8873517; doi:10.1016/j.dib.2022.107960)
Supplement: Supplementary file 1 — Table 1: Weekly average of the operational and physicochemical data (temperature, methane production, pH, N—NH4+, VFA, TAC, TS, VS, COD). [file mmc1.zip]

Archive with 1 entries (1 files):
- Table1.csv
