# Supplementary material for: A longitudinal study of the effect of temperature modification in full-scale anaerobic digesters – dataset combining 16S rDNA gene sequencing, metagenomics, and metabolomics data
Source: Data Brief. 2022 Feb 18;41:107960. doi: 10.1016/j.dib.2022.107960 (PMC8873517; doi:10.1016/j.dib.2022.107960)
Supplement: Supplementary file 1 — Table 1: Weekly average of the operational and physicochemical data (temperature, methane production, pH, N—NH4+, VFA, TAC, TS, VS, COD). [file mmc1.zip › Table1.csv]

Reactor	Day	Temperature	Methane production	pH	N-NH4	Volatile Fatty Acids	Total alkalinity	Total solids	Volatile solids	Chemical Oxygen Demand
#units		�C	Nm3CH4/kgCODin		mg/L	mg/L	mg/L	g/L	g/L	g/L
A	0	35.3	0.163	NA	670	NA	NA	23.5	14.3	19.69
A	7	35.0	0.169	7.4	650	189.7	3150	23.6	14.4	19.97
A	14	35.1	0.159	7.4	699	202.1	3250	22.9	13.9	19.43
A	21	34.8	0.155	7.5	692	80.0	3205	22.9	13.9	19.43
A	28	34.9	0.140	7.3	694	80.0	3150	23.6	14.1	21.20
A	35	34.8	0.143	7.4	648	200.5	3200	23.2	13.4	21.73
A	42	35.1	0.209	7.5	672	176.9	3150	23.0	13.0	21.80
A	49	35.1	0.239	7.5	NA	175.7	3500	23.1	13.5	21.18
A	56	35.1	0.160	7.5	662	178.8	3450	23.5	14.0	22.32
A	63	35.0	0.211	7.5	662	173.7	3350	23.6	14.0	21.66
A	70	35.2	0.163	7.5	735	176.3	3600	24.0	14.1	22.93
A	77	35.5	0.187	7.5	745	156.2	3550	25.0	14.5	21.26
A	84	35.4	0.188	7.6	702	153.5	3450	25.3	14.5	26.36
A	91	35.1	0.116	7.6	689	152.5	3650	24.9	14.3	23.85
A	98	35.3	0.210	7.6	739	153.4	3450	23.7	13.6	21.00
A	105	35.1	0.190	7.6	762	149.4	3400	22.6	13.1	19.88
A	112	35.1	0.076	7.6	747	138.7	3300	22.2	13.1	20.48
A	119	35.2	0.112	7.5	791	146.1	3250	21.5	13.2	18.60
A	126	35.1	0.128	7.5	837	197.2	3050	20.4	12.6	19.92
A	133	35.1	0.229	7.4	808	120.4	3050	20.1	12.4	20.33
A	140	35.1	0.228	7.4	804	126.6	3150	22.2	13.7	19.73
A	147	35.1	0.161	7.5	679	127.1	3300	21.0	13.0	19.73
A	154	34.7	0.143	7.4	788	129.5	3200	21.7	13.2	19.73
A	161	34.9	0.237	7.5	706	127.9	2950	20.5	12.4	20.50
A	168	35.1	0.179	7.4	715	119.0	2950	20.1	12.2	20.55
A	175	34.4	0.218	NA	673	86.4	NA	20.1	12.1	19.30
A	182	35.0	0.237	7.4	677	108.0	3050	18.5	11.2	17.15
A	189	35.0	0.217	7.5	673	128.4	3100	18.2	10.9	17.40
A	196	35.1	0.234	7.5	702	114.6	3150	18.2	10.9	17.40
A	203	35.1	0.170	7.5	719	126.0	3200	18.3	10.9	18.55
A	210	35.1	0.193	7.5	672	108.0	3000	18.1	10.7	17.30
A	217	35.1	0.232	7.4	628	123.6	2550	18.5	11.1	17.48
A	224	35.1	0.395	7.4	NA	117.6	2900	19.1	11.3	18.58
A	231	35.0	0.188	7.4	639	117.6	3050	19.0	11.5	19.18
A	238	35.1	0.204	7.4	649	132.0	3100	18.9	11.6	17.08
A	245	35.1	0.156	7.3	681	127.0	3100	19.0	11.8	18.53
A	252	35.1	0.155	7.3	698	106.6	3350	20.6	12.8	19.50
A	259	35.2	0.167	7.4	662	120.0	3050	21.2	13.1	19.90
A	266	35.2	0.201	7.5	670	122.4	3300	22.3	13.7	22.73
A	273	35.2	0.205	7.4	662	122.4	3100	22.7	13.8	21.48
A	280	35.2	0.196	7.4	698	120.0	3150	22.4	13.6	23.58
A	287	35.2	0.256	7.4	NA	114.0	3100	23.1	14.2	21.98
A	294	35.2	0.242	NA	715	134.4	3100	22.6	13.7	22.08
A	301	35.1	0.247	7.4	757	136.8	3150	24.2	14.9	23.23
A	308	35.2	0.219	7.3	708	134.4	3000	24.4	15.3	24.10
A	315	35.1	0.308	7.3	733	133.2	2900	24.4	15.3	22.87
A	322	35.2	0.297	7.3	709	145.0	3050	24.9	15.1	22.56
A	329	35.2	0.284	7.3	673	125.2	3000	23.0	14.0	20.91
A	336	35.3	0.397	7.3	662	127.2	3000	21.9	13.3	19.84
A	343	35.0	0.499	7.3	NA	125.7	3000	21.0	12.7	19.03
A	350	32.3	0.371	7.3	NA	140.7	2850	20.7	12.7	19.00
A	357	30.6	0.391	7.3	NA	148.1	2850	20.8	12.6	18.85
A	364	29.4	0.407	7.3	NA	153.4	2850	20.5	12.4	18.51
A	371	31.6	0.000	7.4	NA	225.7	2850	20.7	12.5	18.66
A	378	35.3	0.000	7.4	NA	203.1	3150	20.4	12.1	18.12
A	385	35.1	0.213	7.3	NA	189.4	2900	20.5	12.4	18.45
A	392	35.1	0.198	7.3	NA	141.5	2850	20.3	12.3	18.30
A	399	35.8	0.000	7.4	NA	123.5	2950	20.0	11.9	17.73
A	406	36.1	0.331	7.5	NA	122.2	3100	20.1	11.9	17.73
A	413	35.4	0.180	7.3	NA	144.0	2900	20.1	12.1	18.03
A	420	35.2	0.167	7.3	NA	123.5	2900	20.8	12.4	18.54
A	427	35.2	0.083	7.3	NA	111.1	2850	19.7	11.8	17.56
A	434	35.4	0.193	7.3	NA	115.9	2900	21.2	13.0	19.37
A	441	35.2	0.194	7.3	NA	133.3	3050	21.5	13.1	19.51
A	448	35.1	0.220	7.3	NA	118.4	3100	53.8	12.5	18.71
A	455	35.3	0.165	7.3	NA	122.3	3050	21.3	13.1	19.59
A	462	35.2	0.152	7.3	NA	194.0	3100	22.9	13.9	20.78
A	469	35.1	0.142	7.3	NA	139.2	3400	21.7	13.0	19.47
A	476	35.0	0.176	7.3	NA	128.4	3400	22.8	13.5	20.22
A	483	35.1	0.175	7.3	NA	115.5	3400	22.5	13.7	20.52
A	490	35.1	0.293	7.3	NA	118.8	3250	24.4	15.0	22.36
A	497	35.2	0.209	7.4	NA	115.4	3350	23.9	14.6	21.80
A	504	35.3	0.163	7.3	NA	112.5	3450	22.7	13.9	20.81
A	511	35.0	0.173	7.3	NA	129.6	3350	22.6	14.2	21.15
A	518	35.1	0.136	7.3	NA	122.5	3400	22.3	13.8	20.61
A	525	35.1	0.177	7.3	NA	132.9	3250	22.7	13.9	20.74
A	532	35.1	0.163	7.3	NA	131.1	3450	23.7	14.9	22.18
A	539	35.0	0.189	7.3	NA	130.8	3250	22.9	14.1	21.06
A	546	35.0	0.181	7.3	NA	129.5	3200	22.7	14.0	20.94
A	553	34.9	0.155	7.3	NA	133.1	3200	22.8	14.1	21.00
A	560	35.0	0.155	7.3	NA	130.9	2900	23.4	14.6	21.80
A	567	35.0	0.184	7.3	NA	154.7	2800	23.9	14.6	21.84
B	0	35.2	0.184	NA	595	NA	NA	23.8	14.5	19.73
B	7	35.1	0.177	7.5	652	184.1	3200	23.6	14.3	19.97
B	14	35.0	0.162	7.4	649	193.4	3150	23.0	13.9	19.33
B	21	34.7	0.155	7.5	662	105.0	3370	23.0	13.9	19.33
B	28	35.0	0.150	7.3	679	80.0	3025	23.3	14.0	20.48
B	35	34.9	0.145	7.3	634	195.0	2950	23.3	13.1	21.63
B	42	35.0	0.222	7.4	668	188.4	3150	24.5	14.5	21.20
B	49	35.0	0.221	7.5	NA	161.3	3300	23.3	14.1	22.69
B	56	35.1	0.165	7.5	647	172.0	3400	23.8	14.3	22.16
B	63	35.0	0.213	7.4	662	163.5	3300	24.4	14.6	22.67
B	70	35.2	0.156	7.5	625	160.8	3450	25.7	15.3	21.98
B	77	36.3	0.177	7.5	710	147.7	3500	26.3	15.5	24.01
B	84	36.8	0.170	7.5	624	146.5	3550	26.6	15.4	26.45
B	91	33.8	0.100	7.5	654	145.0	3550	26.3	15.0	24.89
B	98	36.1	0.198	7.5	642	146.1	3350	25.0	14.4	20.92
B	105	35.4	0.162	7.5	734	145.1	3250	24.7	14.3	18.36
B	112	35.6	0.071	7.5	717	138.5	3200	24.2	14.1	22.84
B	119	34.7	0.095	7.4	743	133.3	3150	23.4	14.3	18.80
B	126	30.9	0.097	7.4	791	132.5	2850	22.2	13.7	19.72
B	133	30.1	0.163	7.3	783	114.9	2750	21.8	13.5	21.94
B	140	30.1	0.136	7.3	772	118.5	2700	23.4	14.4	19.63
B	147	30.1	0.104	7.3	728	115.2	2600	21.9	13.7	19.63
B	154	30.0	0.125	7.2	741	118.0	2550	23.1	14.3	19.63
B	161	30.5	0.197	7.3	727	115.0	2400	22.7	14.1	22.40
B	168	30.1	0.123	7.2	672	97.0	2400	20.7	13.0	23.80
B	175	30.0	0.147	NA	602	79.2	NA	22.4	13.4	20.60
B	182	30.1	0.183	7.2	572	100.5	2500	18.5	11.7	21.55
B	189	29.5	0.126	7.3	542	115.0	2550	18.9	12.0	22.50
B	196	26.1	0.104	7.2	521	122.5	2400	18.9	12.0	22.50
B	203	25.4	0.100	7.2	521	117.5	2300	19.8	12.2	19.88
B	210	25.2	0.119	7.1	485	104.4	2100	19.4	12.2	18.88
B	217	25.9	0.149	7.1	488	93.6	2100	21.0	13.6	21.45
B	224	26.2	0.245	7.1	NA	98.4	2100	22.6	14.8	23.75
B	231	25.3	0.096	7.1	494	111.6	2200	21.4	13.9	21.68
B	238	25.1	0.118	7.0	485	117.6	2300	21.1	13.7	21.23
B	245	25.1	0.108	7.0	440	94.0	2300	21.4	14.0	22.13
B	252	25.1	0.114	7.0	434	106.6	2300	23.9	15.7	24.93
B	259	25.2	0.149	7.1	406	117.6	2300	24.6	16.1	26.05
B	266	25.2	0.163	7.1	388	129.7	2400	27.2	17.6	27.48
B	273	25.4	0.154	7.0	415	97.2	2150	25.9	16.7	26.88
B	280	25.2	0.159	7.0	456	116.4	2200	25.3	16.4	27.05
B	287	25.5	0.217	7.0	NA	109.2	2250	26.0	17.0	26.00
B	294	25.8	0.210	7.0	441	127.2	2200	25.8	16.8	27.10
B	301	25.8	0.215	7.1	443	124.8	2250	26.7	17.6	29.15
B	308	27.5	0.180	7.0	436	117.6	2200	27.8	18.5	29.15
B	315	27.9	0.200	7.0	454	131.0	2150	27.9	17.8	27.84
B	322	28.0	0.154	7.1	428	127.0	2550	27.0	17.4	27.15
B	329	28.0	0.218	7.1	396	112.8	2200	25.2	16.2	25.26
B	336	28.2	0.250	7.1	403	120.9	2350	23.7	15.3	23.83
B	343	28.3	0.299	7.1	NA	119.3	2350	23.0	14.9	23.31
B	350	25.4	0.239	7.1	NA	125.0	2400	22.5	14.8	23.08
B	357	25.5	0.288	7.1	NA	141.7	2400	22.5	14.5	22.59
B	364	25.6	0.291	7.2	NA	131.8	2350	22.2	14.1	22.01
B	371	28.5	0.000	7.2	NA	156.7	2650	22.4	14.2	22.18
B	378	32.1	0.000	7.4	NA	184.1	2850	22.0	13.6	21.23
B	385	32.0	0.209	7.2	NA	152.3	2500	21.4	13.5	21.12
B	392	35.0	0.252	7.3	NA	145.2	2450	21.2	13.2	20.62
B	399	35.7	0.000	7.3	NA	111.3	2750	20.1	12.2	19.05
B	406	36.2	0.292	7.4	NA	121.0	3100	22.2	13.5	21.15
B	413	35.0	0.241	7.2	NA	132.0	2650	23.9	14.1	22.02
B	420	35.0	0.188	7.2	NA	119.8	2650	22.2	13.5	21.15
B	427	35.0	0.122	7.2	NA	105.7	2550	21.8	12.8	20.05
B	434	35.2	0.247	7.2	NA	106.0	2600	23.2	14.5	22.64
B	441	35.0	0.201	7.2	NA	116.0	2900	23.2	14.4	22.46
B	448	34.9	0.273	7.2	NA	123.2	2900	23.2	14.3	22.35
B	455	35.0	0.157	7.2	NA	112.6	2850	23.7	14.5	22.68
B	462	35.1	0.122	7.3	NA	142.1	3050	25.2	15.2	23.77
B	469	35.0	0.119	7.4	NA	136.8	3450	22.7	13.9	21.76
B	476	35.0	0.158	7.3	NA	129.6	3250	24.5	15.3	23.87
B	483	35.0	0.170	7.3	NA	100.9	3100	24.1	14.9	23.33
B	490	35.1	0.231	7.3	NA	102.6	3150	24.1	14.9	23.33
B	497	34.9	0.221	7.4	NA	106.6	3300	24.1	14.8	23.18
B	504	35.0	0.215	7.4	NA	105.5	3250	23.1	14.1	22.07
B	511	35.0	0.164	7.3	NA	124.7	2950	30.1	19.1	29.84
B	518	35.0	0.121	7.3	NA	113.1	3350	22.5	14.0	21.85
B	525	35.1	0.168	7.3	NA	123.3	3250	23.4	14.5	22.65
B	532	35.0	0.160	7.3	NA	118.8	3200	25.8	16.2	25.30
B	539	35.0	0.183	7.4	NA	116.5	3200	23.1	14.3	22.29
B	546	35.1	0.213	7.3	NA	112.6	3400	22.8	14.2	22.18
B	553	34.9	0.168	7.3	NA	126.0	3300	23.2	14.5	22.60
B	560	35.0	0.164	7.3	NA	119.7	3000	23.5	14.7	23.01
B	567	35.0	0.210	7.4	NA	150.8	2900	23.5	14.3	22.35
